# Supplementary material for: Identification and evaluation of the novel genes for transcript normalization during female gametophyte development in sugarcane
Source: PeerJ. 2021 Oct 19;9:e12298. doi: 10.7717/peerj.12298 (PMC8532975; doi:10.7717/peerj.12298)
Supplement: Supplemental Information 2 [file peerj-09-12298-s002.csv]

Table S2. The qRT-PCR data for 18 candidate reference genes in different developmental stages of sugarcane female gametophyte (Ct values).
Genes	AC	MMC	meiosis	mitosis	Mature	SD
FBA2	30.71	28.5	26.15	26.89	26.28	1.92
LOG2	28.23	28.28	15.93	19.23	24.15	5.49
VHA	27.82	25.68	15.79	18.3	23.67	5.05
MCB1	26.52	25.38	15.81	18.02	22.92	4.65
ATPase	26.86	25.84	14.31	17.27	21.54	5.4
ARM	29.73	28.48	14.87	16.87	22.27	6.67
TIC110	27.72	26.41	23.96	17.23	23.63	4.04
VLN3	28.2	28.03	26.13	24.84	23.23	2.12
GET4	31.42	31.86	12.11	23.01	24.23	8.03
MOR1	30.39	28.42	22.71	24.41	22.79	3.48
EF1A	33.03	27.87	26.6	15.42	20.59	6.82
TUB6	27.11	26.18	19.22	15.51	18.16	5.13
GAPDH	25.67	25.3	11.72	14.38	21.71	6.38
UBC28	26.32	25.79	14.07	14.47	23.07	6.04
PP2A	28.13	26.09	13.7	14.17	15.85	6.95
EXPRESS	29.85	29.96	10.59	24.44	22.02	7.93
Actin	31.09	27.37	6.37	7.35	23.46	11.52
ACT7	28.36	26.91	7.05	7.79	25.35	10.71
